# Supplementary material for: Microbial Communities and Environmental Factors Interact to Regulate Soil Respiration Under Nitrogen Addition Conditions in Alpine Meadows in Northwest China
Source: Microorganisms. 2025 Sep 9;13(9):2098. doi: 10.3390/microorganisms13092098 (PMC12472389; doi:10.3390/microorganisms13092098)
Supplement: Supplementary file 1 [file microorganisms-13-02098-s001.zip]

Archive with 1 entries (1 files):
- microorganisms-3797407-supplementary.pdf
